# Supplementary material for: A standardised Phase III clinical trial framework to assess therapeutic interventions for Lassa fever
Source: PLoS Negl Trop Dis. 2022 Jan 6;16(1):e0010089. doi: 10.1371/journal.pntd.0010089 (PMC8769305; doi:10.1371/journal.pntd.0010089)
Supplement: S1 Table — (XLSX) [file pntd.0010089.s001.xlsx]

## Sheet: REF
Strongly agree
Agree
No preference
Disagree
Strongly disagree

## Sheet: INSTRUCTIONS
INSTRUCTIONS *This exercise addresses considersations for Phase III clinical trial for Lassa Fever.* This spreadsheet contains 4 tabs: - Eligibility Criteria: defines the characteristics of the study population - Case Definition: defines how to identify a patient with suspected Lassa Fever - Core Outcome Set: what, how and when to measure in order to assess treatment efficacy - Core Data Variable…

## Sheet: ELIGIBILITY CRITERIA
ELIGIBILITY CRITERIA		General	Paediatric population	Pregnant women	Comments
			ONLY COMPLETE IF RESPONSE IS DIFFERENT TO THAT INDICATED IN 'GENERAL'
Included patients should have…
1	Virological confirmation
2	Virological confirmation and symptoms consistent with Lassa Fever
3	Presence of fever which has not responded to treatment in >48 hours and one or more of the following signs or symptoms:
If you have indicated NO PREFERENCE, DISAGREE OR STRONGLY DISAGREE to item [3], please move on to item [4]. If you AGREE or STRONGLY AGREE with item [3], please complete the scale to indicate which of the following signs/symptoms should be present alongside fever:
	3a) Back or joint pain
	3b) Weakness
	3c) Headache
	3d) Chest pain
	3e) Dizziness
	3f) Malaise
	3g) Sore throat
	3h) Abdominal pain
	3i) Vomiting
	3j) Nausea
	3k) Diarrhoea
	3l) Bleeding from orifices
	3m) Generalised muscle pain
	3n) Other, specify:
4	Other inclusion criteria not specified above, describe:
5	Onset of symptom(s) within specified timeframe before presentation
If you have indicated NO PREFERENCE, DISAGREE OR STRONGLY DISAGREE to item [5], please move on to item [6]. If you AGREE or STRONGLY AGREE with item [5], please complete the scale to indicate an appropriate timeframe for onset to presentation:
	5a) Symptom onset within 7 days prior to presentation
	5b) Symptom onset within 14 days prior to presentation
	5c) Other, specify:
6	No specified timeframe from onset to presentation
Exclusion criteria should include…
7	Coinfection
8	No generalisable exclusion criteria
9	Exclusion criteria should only be dependent on study design and treatments involved
10	Other, specify:

## Sheet: CASE DEFINITION
CASE DEFINITION		General	Paeditratic population	Pregnant women	Comments
			ONLY COMPLETE IF RESPONSE IS DIFFERENT TO THAT INDICATED IN 'GENERAL'
Case definition should be based on…
11	Laboratory confirmation alone
12	Laboratory confirmation and clinical diagnosis
13	Clinical diagnosis alone only where the setting does not permit laboratory confirmation
Laboratory confirmation should be performed via
14	RT-PCR
15	Viral culture
16	IFA
17	ELISA IgM
18	ELISA Ag
19	ELISA IgG
20	CF
21	IHC

## Sheet: CORE OUTCOME SET
CORE OUTCOME SET		General	Paediatric population	Pregnant women	Comments
			ONLY COMPLETE IF RESPONSE IS DIFFERENT TO THAT INDICATED IN 'GENERAL'
The primary outcome should include…
22	Survival/ mortality
23	Other, specify:
The primary outcome should be assessed at…
24	14 days
25	21 days
26	28 days
27	Other, specify:
The secondary outcome should include…
28	Progression to severe disease
If you have indicated NO PREFERENCE, DISAGREE OR STRONGLY DISAGREE to item [28], please move on to item [29]. If you AGREE or STRONGLY AGREE with item [28], please complete the scale to indicate which of the following criteria should define 'progression to severe disease':
	28a) Renal failure
	28b) Encephalopathy
	28c) Shock
	28d) Respiratory failure
29	Progression to severe disease based on clinical assessment of unspecified criteria
30	"Unfavourable outcome" (composite outcome of mortality AND progression to severe disease
31	Serious Adverse Events (SAEs) (i.e. events that result in hospitalisation, death, incapacity or disability, congenital abnormality/ birth defect, are considered life-threatening or otherwise medically significant)
32	Grade 3 and 4 adverse events (grade 3 or 4 adverse events that do not meet the definition of 'serious' as described in item 28)
33	Other, specify:
34	No secondary outcome

## Sheet: CORE DATA VARIABLES
CORE DATA VARIABLES		General	Paediatric population	Pregnant women	Comments
			ONLY COMPLETE IF RESPONSE IS DIFFERENT TO THAT INDICATED IN 'GENERAL'
At baseline, core data variables should include…
35	Date of symptom onset
36	Date of contact with confirmed case (if applicable)
37	Date of travel to an endemic area (if applicable)
38	Signs and symptoms assessed at baseline
If you have indicated NO PREFERENCE, DISAGREE OR STRONGLY DISAGREE to item [38], please move on to item [39]. If you AGREE or STRONGLY AGREE with item [38], please complete the scale to indicate which of the following signs and symptoms should be assessed as 'present' or 'not present' at baseline:
	38a) Fever
	38b) Weakness
	38c) Dizziness
	38d) Muscle pain
	38e) Chest pain
	38f) Back pain
	38g) Joint pain
	38h) Malaise
	38i) Sore throat
	38j) Abdominal pain
	38k) Vomiting
	38l) Nausea
	38m) Diarrhoea
	38n) Lymphadenopathy
	38o) Location of adenopathy
	38p) Bleeding
	38q) Location of bleeding
	38r) Level of consciousness (alert, confusion, voice, pain, unresponsive)
	38s) Seizure
	38t) Breathing difficulty
	38u) Shock
	38v) Renal failure
	38w) Encephalopathy
	38x) Respiratory failure
	38y) Labour complications (pregnant women only)
	38z) Breast tenderness (pregnant women only)
	38aa) Swollen baby syndrome (neonates only)
	38ab) Other, specify:
39	The number of days for which each sign/symptom has been present
40	To indicate presence, all signs and symptoms should be graded
41	To indicate presence, signs and symptoms should be assessed as 'present' or 'not present'
42	Assessment of vital signs at baseline
If you have indicated NO PREFERENCE, DISAGREE OR STRONGLY DISAGREE to item [42], please move on to item [43]. If you AGREE or STRONGLY AGREE with item [42], please complete the scale to indicate which of the following vital signs and other tests should be assessed at baseline:
	42a) Respiratory rate
	42b) Pulse
	42c) Blood pressure
	42d) Temperature
	42e) Oxygen saturation
	42f) Cardiac function (ECG)
	42g) AST
	42h) ALT
	42i) Creatinine
	42j) BUN
	42k) Urine protein
	42j) Other, specify:
43	Laboratory diagnotics should be performed via any method available to the research team
44	Laboratory diagnotics should be limited to certain methods
If you have indicated NO PREFERENCE, DISAGREE OR STRONGLY DISAGREE to item [44], please move on to item [45]. If you AGREE or STRONGLY AGREE with item [44], please complete the scale to indicate which of the following testing methods should be used:
	44a) RT-PCR
	44b) Viral culture
	44c) IFA
	44d) IgM ELISA
	44e) Ag ELISA
	44f) IgG ELISA
	44g) CF
	44h) IHC
45	Single testing methods are appropriate
46	Combined testing methods should be used where possible
47	Testing for malaria should always be carried out when trials are being conducted in a malaria-endemic area
48	Testing for HIV should be carried out in all settings
At post-baseline timepoints, core data variables should include…
49	Signs and symptoms assessed at post-baseline timepoints:
If you have indicated NO PREFERENCE, DISAGREE OR STRONGLY DISAGREE to item [49], please move on to item [50]. If you AGREE or STRONGLY AGREE with item [49], please complete the scale to indicate which of the following signs and symptoms should be assessed at post-baseline timepoints:
	49a) Fever
	49b) Weakness
	49c) Dizziness
	49d) Muscle pain
	49e) Chest pain
	49f) Back pain
	49g) Joint pain
	49h) Malaise
	49i) Sore throat
	49j) Abdominal pain
	49k) Vomiting
	49l) Nausea
	49m) Diarrhoea
	49n) Lymphadenopathy
	49o) Location of adenopathy
	49p) Bleeding
	49q) Location of bleeding
	49r) Level of consciousness (alert, confusion, voice, pain, unresponsive)
	49s) Seizure
	49t) Breathing difficulty
	49u) Shock
	49v) Renal failure
	49w) Encephalopathy
	49x) Respiratory failure
	49y) Labour complications (pregnant women only)
	49z) Breast tenderness (pregnant women only)
	49aa) Swollen baby syndrome (neonates only)
	49ab) Other, specify:
50	Assessment of vital signs at post-baseline timepoints
If you have indicated NO PREFERENCE, DISAGREE OR STRONGLY DISAGREE to item [50], please move on to item [51]. If you AGREE or STRONGLY AGREE with item [50], please complete the scale to indicate which of the following vital signs and other tests should be assessed at post-baseline timepoints:
	50a) Respiratory rate
	50b) Pulse
	50c) Blood pressure
	50d) Temperature
	50e) Oxygen saturation
	50f) Cardiac function (ECG)
	50g) AST
	50h) ALT
	50i) Creatinine
	50j) BUN
	50k) Urine protein
	50j) Other, specify:
Outcome
51	Outcome at discharge
52	Outcome upon completion of all trial visits
53	Date of outcome
