# Supplementary material for: A standardised Phase III clinical trial framework to assess therapeutic interventions for Lassa fever
Source: PLoS Negl Trop Dis. 2022 Jan 6;16(1):e0010089. doi: 10.1371/journal.pntd.0010089 (PMC8769305; doi:10.1371/journal.pntd.0010089)
Supplement: S3 Table — (XLSX) [file pntd.0010089.s003.xlsx]

## Sheet: REF
Strongly agree	Primary outcome measure	14 days	Critical to evaluate treatment efficacy and/or safety	Fundamental for Lassa fever diagnosis	Viral culture	Yes - could be included in definition	Yes
Agree	Secondary outcome measure	21 days	Important but not critical to evaluate treatment efficacy and/or safety	Not usually indicative of Lassa fever in the absence of other symptoms	Immunofluorescence Assay (IFA)	No - not appropriate for definition	No
No preference	Not an outcome measure	28 days	Not important		ELISA IgM
Disagree		Later than 28 days (specify in comments)			ELISA Ag
Strongly disagree					ELISA IgG
					Complement Fixation (CF)
					Immunohistochemistry (IHC)

## Sheet: INSTRUCTIONS
INSTRUCTIONS *This exercise addresses considersations for Phase III clinical trial for Lassa Fever.* This spreadsheet contains 4 tabs: - Eligibility Criteria: defines the characteristics of the study population - Case Definition: defines how to identify a patient with suspected Lassa Fever - Core Outcome Set: what, how and when to measure in order to assess treatment efficacy - Core Data Variable…

## Sheet: ELIGIBILITY CRITERIA
ELIGIBILITY CRITERIA		RESPONSE	Comments
INCLUSION CRITERIA - GENERAL
1	In order to be included in a LF clinical trial, patients need to have a clinical diagnosis of LF AND positive result on RT-PCR for LF.
FOR INVESTIGATIONAL DRUGS WITH A LOW-RISK SAFETY PROFILE
2	In the absence of RT-PCR or delays to receiving the RT-PCR result, it would be acceptable for patients to be included in a clinical trial on the basis of clinical diagnosis alone
FOR INVESTIGATIONAL DRUGS WITH A HIGH-RISK SAFETY PROFILE
3	In order to be included in a LF clinical trial, patients need to have a clinical diagnosis of LF AND positive result on RT-PCR for LF. In the absence of RT-PCR or delays to receiving the RT-PCR result, patients should not be included
DEFINITION OF "CLINICAL DIAGNOSIS"
4	Clinical diagnosis is defined as the presence of fever that has not responded to treatment, plus ONE OR MORE of the pre-specified signs and symptoms as specified below:
SIGNS AND SYMPTOMS
During Round 1 of the consultation, the group reviewed a list of key signs and symptoms that are characteristic of Lassa Fever. In order to be included in a trial, patients will be required to have ONE OR MORE of the signs and symptoms on this list. Please indicate which of these signs and symptoms should be included on the list by identifying which are a) fundamental to Lassa fever diagnosis, b)…
5	Fever
6	Back or joint pain
7	Weakness
8	Headache
9	Chest pain
10	Malaise
11	Sore throat
12	Abdominal pain
13	Vomiting
14	Nausea
15	Diarrhoea
16	Bleeding from orifices
17	Generalised muscle pain
18	Facial swelling
19	Hearing loss
20	Renal failure
21	Jaundice
22	Breast engorgement
23	Neck pain
24	Conjunctivitis
PAEDIATRIC POPULATION
25	Subjective signs and symptoms, like headache, should be removed from the pre-defined list for children under 5 years old
EXCLUSION CRITERIA
26	Patients with malaria should be excluded from Lassa fever clinical trials
27	Patients with bacterial co-infection should be excluded from Lassa fever clinical trials
28	Patients with acute-infections leading to fever should be excluded from Lassa fever clinical trials
29	Patients with neutrophilia should be excluded from Lassa fever clinical trials
30	Patients with bleeding without associated fever should be excluded from Lassa fever clinical trials
31	Moribund patients should be excluded from Lassa fever clinical trials
32	Patients on end-of-life care should be excluded from Lassa fever clinical trials
33	Patients involved in another clinical trial should be excluded from Lassa fever clinical trials

## Sheet: CASE DEFINITION
CASE DEFINITION		RESPONSE	Comments
CONFIRMED CASE DEFINTION
34	A confirmed case is defined as a patient who has ONE OR MORE signs or symptoms of Lassa fever AND who has a confirmed laboratory diagnosis
35	Other (specify)
SITUATIONS WHERE IT IS NOT POSSIBLE TO PERFORM LABORATORY DIAGNOSIS
36	Locations where it is not possible to perform laboratory diagnosis of Lassa fever should not be able to participate in a clinical trial
37	Locations where it is not possible to perform laboratory diagnosis of Lassa fever should be able to participate in a clinical trial
38	IF YOU 'STRONGLY AGREE' OR 'AGREE' WITH THE STATEMENT IN ITEM 37: Locations where it is not possible to perform laboratory diagnosis of Lassa fever should consider a confirmed case as a patient who has ONE OR MORE signs or symptoms of Lassa Fever AND who has a confirmed epidemiological link to one or more of the following exposures within three weeks of presentation: 1. Contact with blood or othe…
39	Please suggest an alternative confirmed case definition for a location where it is not possible to perform laboratory diagnosis
CASE CONFIRMATION
40	RT-PCR alone is sufficient to confirm Lassa fever in a clinical trial
41	If RT-PCR is not available, testing with ONE of the following methods is sufficient: 1. Viral culture 2. Immunofluorescence Assay (IFA) 3. ELISA IgM 4. ELISA Ag 5. ELISA IgG 6. Complement Fixation (CF) 7. Immunohistochemistry (IHC)
42	IF YOU 'STRONGLY AGREE' OR 'AGREE' WITH ITEM 41: Please state ONE method that you would find acceptable to perform ALONE to confirm Lassa fever in the absence of RT-PCR
43	If RT-PCR is not available, testing using TWO OR MORE methods (as below) should be acceptable for case confirmation: 1. Viral culture 2. Immunofluorescence Assay (IFA) 3. ELISA IgM 4. ELISA Ag 5. ELISA IgG 6. Complement Fixation (CF) 7. Immunohistochemistry (IHC)
44	IF YOU 'STRONGLY AGREE' OR 'AGREE' WITH ITEM 43: Please state your preferred COMBINATION of methods that you would find acceptable for case confirmation (STATE ONLY ONE COMBINATION FROM OPTIONS 1-7 BELOW): 1. Viral culture 2. Immunofluorescence Assay (IFA) 3. ELISA IgM 4. ELISA Ag 5. ELISA IgG 6. Complement Fixation (CF) 7. Immunohistochemistry (IHC)

## Sheet: CORE OUTCOME SET
CORE OUTCOME SET		RESPONSE	PRIMARY OUTCOME MEASURE Timepoint	Comments
OUTCOME MEASURES - from the list below, please state whether the outcome measures should be considered 'primary outcome measures', 'secondary outcome measures' or 'not an outcome measure'. For each primary outcome measure, please state the timepoint that it should be assessed in column D.
45	Survival/ mortality
46	Survival with complications
47	Haemoglobin level and other haematologic parameters
48	Renal function
49	Resolution of fever
50	Malignancies
51	Progression to severe disease (as defined by presence of either renal failure, encephalopathy, shock, respiratory failure)
52	Unfavourable outcome' (mortality + progression to severe disease)
53	Time to hosptial discharge
54	Time to PCR negativity
55	Time to cessation of fever
56	Time to cessation of symptoms
57	Presence of severe anaemia
58	Hearing loss
59	AST
60	ALT
61	Outcome of subsequent pregnancies
62	Vertical transmission (PREGNANT PATIENTS ONLY)
63	Time between delivery/miscarriage and hospital discharge/recovery (PREGNANT PATIENTS ONLY)
64	Time between treatment start and delivery/miscarriage (PREGNANT PATIENTS ONLY)
65	Pregnancy outcome (PREGNANT PATIENTS ONLY)
66	Please state your preferred PRIMARY outcome measure (state only ONE):
SYNDROME DEFINITION - in the last round the group stated that 'Progression to severe disease' based on the presence of one or more pre-defined syndromes (acute kidney injury (previously: renal failure), respiratory failure, shock and encephalopathy) should be considered as an outcome measure for a LF clinical trial. In order to include these syndromes as an outcome measure, standardised defintion…
ACUTE KIDNEY INJURY
Please indicate which of the following could be included in the definition of Acute Kidney Injury (select more than one as applicable):
67	a. A rise in serum creatinine of 26 micromol/litre or greater within 48 hours
68	b. a 50% or greater rise in serum creatinine known or presumed to have occurred within the past 7 days
69	c. a fall in urine output to less than 0.5 ml/kg/hour for more than 6 hours in adults and more than 8 hours in children and young people
70	d. Decision of the treating physician to start dialysis
71	Please provide details of any alternative suggestions for the definition of Acute Kidney Injury (optional)
ENCEPHALOPATHY
72	Due to difficulty in finding a standardised definition for encephalopathy, should this be included as a syndrome for 'Progression to severe disease'?
73	IF YOU RESPONDED 'YES' TO QUESTION 72: Please propose a definition of encephalopathy for consideration, supported with references if possible (optional)
SHOCK
74	The definition of shock should be based on: MAP < 65mmHg + lactate > 2 mmol/L
75	Is it possible to perform this assessment at your site?
76	IF YOU RESPONDED 'YES' TO QUESTION 75: How do you measure lactate at your site?
77	Please provide details of any alternative suggstions for the definition of shock (optional)
RESPIRATORY FAILURE
Please indicate which of the following could be included in the definition of respiratory failure (select more than one as applicable):
78	a. Pulse oximetry: SpO2 <90%
79	b. Pulse oximetry: SpO2 <90% AND decision to start O2 therapy
80	Please provide details of any alternative suggstions for the definition of respiratory failure (optional)

## Sheet: CORE DATA VARIABLES
CORE DATA VARIABLES		Response	Comments
DATA COLLECTED AT BASELINE AND POST-BASELINE
81	The date of contact with a confirmed case should be optional
82	Collection of data relating to lymphadenopathy to be removed as a core data variable
83	Collection of data relating to location of adenopathy to be removed as a core data variable
84	Bleeding should be assessed in terms of both micro and frank bleeds
CORE DATA VARIABLES
Please state whether each data variable is a) critical to evaluate treatment efficacy and/or safety, b) important but not critical to evaluate treatment efficacy and/or safety, c) not important
85	Fever
86	Weakness
87	Dizziness
88	Muscle pain
89	Chest pain
90	Back pain
91	Joint pain
92	Malaise
93	Sore throat
94	Abdominal pain
95	Vomiting
96	Nausea
97	Diarrhoea
98	Bleeding (general)
99	Frank bleeding
100	Micro bleeding
101	Level of consciousness (alert, confusion, voice, pain, unresponsive)
102	Seizure
103	Breathing difficulty
104	Labour complications
105	Breast tenderness
106	Edema or swelling
107	Pharyngitis
108	Retrosternal pain
109	Liver pain
110	Jaundice
111	Hepatitis
112	Renal insufficiency
113	Oliguria
114	Pregnancy complications (PREGNANT PATIENTS ONLY)
115	Vaginal bleeding (PREGNANT PATIENTS ONLY)
116	The assessment of labour complications should include excessive bleeding (PREGNANT PATIENTS ONLY)
SEVERITY GRADING
117	Severity grading should be performed only for Lassa fever complications
118	Severity grading should not be performed at all and symptoms and syndromes should only be marked as 'present' or 'not present'
BASELINE AND POST-BASELINE ASSESSMENTS
Please indicate which assessments should be considered a) critical to evaluate treatment efficacy and/or safety, b) important but not critical to evaluate treatment efficacy and/or safety, c) not important
119	Respiratory rate
120	Pulse
121	Blood pressure
122	Temperature
123	Oxygen saturation
124	Cardiac function
125	AST
126	ALT
127	Creatinine
128	BUN
129	Urine protein
130	White blood cell and differential
131	Full blood count
132	Total body protein
133	Albumin
134	Globulin
135	Haemoglobin
136	Leukocytes
137	Sodium
138	Potassium
139	Urinalysis
140	Point of care ultrasound (PREGNANT PATIENTS ONLY)
URINE PROTEIN
141	Urine protein should not be collected for pregnant patients
